# Supplementary material for: Ultra-Processed Food and Prostate Cancer Risk: A Systemic Review and Meta-Analysis
Source: Cancers (Basel). 2024 Nov 26;16(23):3953. doi: 10.3390/cancers16233953 (PMC11639853; doi:10.3390/cancers16233953)
Supplement: Supplementary file 1 [file cancers-16-03953-s001.zip]

Archive with 1 entries (1 files):
- cancers-3296741-supplementary.pdf
